# Supplementary material for: Treatment Satisfaction and Its Influencing Factors in Parkinson's Disease: A Web-Based Survey of Patients and Physicians in Clinical Practice in Japan
Source: Parkinsons Dis. 2022 Feb 23;2022:2732021. doi: 10.1155/2022/2732021 (PMC8890898; doi:10.1155/2022/2732021)
Supplement: Supplementary Materials — Figure S1. Flow diagram for inclusion and exclusion criteria: A : patients; B : physicians. aPhysicians did not meet the following inclusion criteria: neurologists who had examined ≥25 patients with Parkinson's disease in the last 6 months; neurosurgeons who had examined ≥5 patients with Parkinson's disease in the last 6 months; and general internal physicians or psychiatrists who had examined ≥10 patients with Parkinson's disease in the last 6 months. PD = Parkinson's disease. Figure S2. Satisfaction with symptom control: A : patients (motor); B : patients (nonmotor); C : physicians (motor); and D : physicians (nonmotor). aDifficulties with these functions. ICD, impulse control disorders. Table S1-1: abridged summary of the screening and main questionnaires for patients used in the study. Table S1-2: abridged summary of the screening and main questionnaires for physicians used in the study. Table S2: bivariate analyses of the associations between patient satisfaction and factors related to treatment. Table S3: bivariate analyses of the associations between physician satisfaction and factors related to treatment. [file 2732021.f1.zip]

Archive with 5 entries (5 files):
- Figure S1.eps
- Figure S2.eps
- Supplemental Table S1_PD web survey MS_03Jan22.pdf
- Supplemental Table S2_PD web survey MS_03Jan22.pdf
- Supplemental Table S3_PD web survey MS_03Jan22 (1).pdf
